# Supplementary material for: Hyporheic hydraulic geometry: Conceptualizing relationships among hyporheic exchange, storage, and water age
Source: PLoS One. 2022 Jan 14;17(1):e0262080. doi: 10.1371/journal.pone.0262080 (PMC8759689; doi:10.1371/journal.pone.0262080)
Supplement: S1 Appendix — (TEX) [file pone.0262080.s001.tex]

\documentclass[10pt,letterpaper]{article}
\usepackage[top=0.85in,left=2.75in,footskip=0.75in]{geometry}

% amsmath and amssymb packages, useful for mathematical formulas and symbols
\usepackage{amsmath,amssymb}

% Use adjustwidth environment to exceed column width (see example table in text)
\usepackage{changepage}

% Use Unicode characters when possible
\usepackage[utf8x]{inputenc}

% textcomp package and marvosym package for additional characters
\usepackage{textcomp,marvosym}

% cite package, to clean up citations in the main text. Do not remove.
\usepackage{cite}


% Use nameref to cite supporting information files (see Supporting Information section for more info)
\usepackage{nameref,hyperref}

% line numbers
\usepackage[right]{lineno}

% ligatures disabled
\usepackage{microtype}
\DisableLigatures[f]{encoding = *, family = * }

% color can be used to apply background shading to table cells only
\usepackage[table]{xcolor}

% array package and thick rules for tables
\usepackage{array}

% create "+" rule type for thick vertical lines
\newcolumntype{+}{!{\vrule width 2pt}}

% create \thickcline for thick horizontal lines of variable length
\newlength\savedwidth
\newcommand\thickcline[1]{%
  \noalign{\global\savedwidth\arrayrulewidth\global\arrayrulewidth 2pt}%
  \cline{#1}%
  \noalign{\vskip\arrayrulewidth}%
  \noalign{\global\arrayrulewidth\savedwidth}%
}

% \thickhline command for thick horizontal lines that span the table
\newcommand\thickhline{\noalign{\global\savedwidth\arrayrulewidth\global\arrayrulewidth 2pt}%
\hline
\noalign{\global\arrayrulewidth\savedwidth}}


% Remove comment for double spacing
%\usepackage{setspace} 
%\doublespacing

% Text layout
\raggedright
\setlength{\parindent}{0.5cm}
\textwidth 5.25in 
\textheight 8.75in

% Bold the 'Figure #' in the caption and separate it from the title/caption with a period
% Captions will be left justified
\usepackage[aboveskip=1pt,labelfont=bf,labelsep=period,justification=raggedright,singlelinecheck=off]{caption}
\renewcommand{\figurename}{Fig}

% Use the PLoS provided BiBTeX style
\bibliographystyle{plos2015}
%\bibliographystyle{apalike}

% Remove brackets from numbering in List of References
\makeatletter
\renewcommand{\@biblabel}[1]{\quad#1.}
\makeatother


% Header and Footer with logo
\usepackage{lastpage,fancyhdr,graphicx}
\usepackage{epstopdf}
%\pagestyle{myheadings}
\pagestyle{fancy}
\fancyhf{}
%\setlength{\headheight}{27.023pt}
%\lhead{\includegraphics[width=2.0in]{PLOS-submission.eps}}
\rfoot{\thepage/\pageref{LastPage}}
\renewcommand{\headrulewidth}{0pt}
\renewcommand{\footrule}{\hrule height 2pt \vspace{2mm}}
\fancyheadoffset[L]{2.25in}
\fancyfootoffset[L]{2.25in}
\lfoot{\today}

%% Include all macros below

\newcommand{\lorem}{{\bf LOREM}}
\newcommand{\ipsum}{{\bf IPSUM}}

%% END MACROS SECTION

\usepackage[finalnew]{trackchanges}
\addeditor{Geoff}


\begin{document}
\section*{Supporting information}

\paragraph*{S1 Appendix.}
\label{S1_Appendix}

Assuming the water age distribution follows a power law with a \add{minimum water age $\tau_0$ and a} maximum water age $\tau_n$ (using Eq 12 from the main text as the definition of $f(\tau)$), the solution for $E(\tau$) is:
  \begin{equation} \label{eq:powerlawEsolved}
    E(\tau) = \frac{(\tau^{-\alpha} - {\tau_n}^{-\alpha})(-\alpha+1)}{{\tau_n}^{-\alpha+1}-{\tau_0}^{-\alpha+1}- \tau_n^{-\alpha}(\tau_n-\tau_0)(-\alpha+1)}.
  \end{equation} 
The solution for $W(\tau$) is:
  \begin{equation} \label{eq:powerlawWsolved}
    W(\tau) = \frac{({\tau_n}^{-\alpha+1} - \tau^{-\alpha+1})-{\tau_n}^{-\alpha}(\tau_n-\tau)(-\alpha+1)}{({\tau_n}^{-\alpha+1} - {\tau_0}^{-\alpha+1})-{\tau_n}^{-\alpha}(\tau_n-\tau_0)(-\alpha+1)}.
  \end{equation}
The solution for the integral in Eq 9 (which can be used to solve Eq 7) is:
  \begin{equation} \label{eq:powerlawIntWsolved}
    \int_{\tau_a}^{\tau_b} W(\tau) \; d\tau = 
    \frac{\frac{{\tau_n}^{-\alpha}(-\alpha+1)({\tau_b}^2-{\tau_{a}}^2)}{2} - \frac{({\tau_b}^{-\alpha+2}-{\tau_{a}}^{-\alpha+2})}{-\alpha+2}-{\tau_n}^{-\alpha+1}(\tau_b-\tau_{a})(-\alpha)}
    {({\tau_n}^{-\alpha+1} - {\tau_0}^{-\alpha+1})-{\tau_n}^{-\alpha}(\tau_n-\tau_0)(-\alpha+1)}.
  \end{equation}

Assuming the water age distribution follows an exponential function:

\begin{equation} \label{eq:exponential}
f(\tau) = e^{-\sigma \tau} - e^{-\sigma \tau_n}
\end{equation}
the solution for $E(\tau)$ is:
\begin{equation} \label{eq:expEsolved}
E(\tau) =  \frac{\sigma(e^{-\sigma\tau} - e^{-\sigma\tau_n})}{e^{-\sigma\tau_n} \big(e^{-\sigma(\tau_0 - \tau_n)} - \sigma(\tau_n-\tau_0) - 1\big)}.
\end{equation}
The solution for $W(\tau)$ is:
\begin{equation} \label{eq:expWsolved}
W(\tau) =  
  \frac{
    e^{-\sigma(\tau - \tau_n)} - \sigma(\tau_n-\tau) - 1
  }{
    e^{-\sigma(\tau_0 - \tau_n)} - \sigma(\tau_n-\tau_0) - 1
  }
\end{equation}
The solution for the integral in Eq 9 (which can be used to solve Eq 7) is:
\begin{equation} \label{eq:expIntWsolved}
\int_{\tau_{i-1}}^{\tau_i} {W(\tau)} =  
  \frac
    {
      \sigma(\tau_{a}-\tau_b) + e^{-\sigma(\tau_{i-1}-\tau_n)} - e^{-\sigma(\tau_i-\tau_n)}
    }{
    e^{-\sigma(\tau_0 - \tau_n)} - \sigma(\tau_n-\tau_0) - 1
    }
\end{equation}

\end{document}
